# Supplementary material for: MARS an improved de novo peptide candidate selection method for non-canonical antigen target discovery in cancer
Source: Nat Commun. 2024 Jan 22;15:661. doi: 10.1038/s41467-023-44460-z (PMC10803737; doi:10.1038/s41467-023-44460-z)
Supplement: Supplementary file 7 — Source Data [file 41467_2023_44460_MOESM7_ESM.zip]

Archive with 18 entries (18 files):
- source_data_file_figure_3G.xlsx
- __MACOSX/._source_data_file_figure_3G.xlsx
- source_data_file_figure_1B.xlsx
- __MACOSX/._source_data_file_figure_1B.xlsx
- source_data_file_figure_1C.xlsx
- __MACOSX/._source_data_file_figure_1C.xlsx
- source_data_file_figure_2A.xlsx
- __MACOSX/._source_data_file_figure_2A.xlsx
- source_data_file_figure_2C.xlsx
- __MACOSX/._source_data_file_figure_2C.xlsx
- source_data_file_figure_2D.xlsx
- __MACOSX/._source_data_file_figure_2D.xlsx
- source_data_file_figure_2F.xlsx
- __MACOSX/._source_data_file_figure_2F.xlsx
- source_data_file_figure_3A.xlsx
- __MACOSX/._source_data_file_figure_3A.xlsx
- source_data_file_figure_3F.xlsx
- __MACOSX/._source_data_file_figure_3F.xlsx
