# Supplementary material for: MARS an improved de novo peptide candidate selection method for non-canonical antigen target discovery in cancer
Source: Nat Commun. 2024 Jan 22;15:661. doi: 10.1038/s41467-023-44460-z (PMC10803737; doi:10.1038/s41467-023-44460-z)
Supplement: Supplementary file 7 — Source Data [file 41467_2023_44460_MOESM7_ESM.zip › source_data_file_figure_3G.xlsx]

## Sheet: in
TPR	Region	Scheme
0.85714	1	All
0.55814	2	All
0.34021	3	All
1	1	Excluding Unmatched
0.62857	2	Excluding Unmatched
0.37037	3	Excluding Unmatched
