# Supplementary material for: MARS an improved de novo peptide candidate selection method for non-canonical antigen target discovery in cancer
Source: Nat Commun. 2024 Jan 22;15:661. doi: 10.1038/s41467-023-44460-z (PMC10803737; doi:10.1038/s41467-023-44460-z)
Supplement: Supplementary file 7 — Source Data [file 41467_2023_44460_MOESM7_ESM.zip › source_data_file_figure_1B.xlsx]

## Sheet: source_data_file_figure_1B
Partition	Model	F-Rank
1	One-Factor ALC	0.03163
2	One-Factor ALC	0.03062
3	One-Factor ALC	0.03027
4	One-Factor ALC	0.03229
5	One-Factor ALC	0.03194
1	Two-Factor M-A	0.02178
2	Two-Factor M-A	0.02225
3	Two-Factor M-A	0.02042
4	Two-Factor M-A	0.02177
5	Two-Factor M-A	0.02309
1	Two-Factor A-R	0.02747
2	Two-Factor A-R	0.02683
3	Two-Factor A-R	0.02707
4	Two-Factor A-R	0.0287
5	Two-Factor A-R	0.02841
1	Three-Factor M-A-R	0.01979
2	Three-Factor M-A-R	0.01993
3	Three-Factor M-A-R	0.01908
4	Three-Factor M-A-R	0.02049
5	Three-Factor M-A-R	0.02115
