# Supplementary material for: MARS an improved de novo peptide candidate selection method for non-canonical antigen target discovery in cancer
Source: Nat Commun. 2024 Jan 22;15:661. doi: 10.1038/s41467-023-44460-z (PMC10803737; doi:10.1038/s41467-023-44460-z)
Supplement: Supplementary file 7 — Source Data [file 41467_2023_44460_MOESM7_ESM.zip › source_data_file_figure_1C.xlsx]

## Sheet: source_data_file_figure_1C
Partition	Model	Full Sequenece Recall
1	One-Factor ALC	0.733826
2	One-Factor ALC	0.738555
3	One-Factor ALC	0.725376
4	One-Factor ALC	0.732252
5	One-Factor ALC	0.726045
1	Two-Factor M-A	0.784262
2	Two-Factor M-A	0.785059
3	Two-Factor M-A	0.779474
4	Two-Factor M-A	0.784852
5	Two-Factor M-A	0.774455
1	Two-Factor A-R	0.744979
2	Two-Factor A-R	0.751111
3	Two-Factor A-R	0.734721
4	Two-Factor A-R	0.738911
5	Two-Factor A-R	0.732133
1	Three-Factor M-A-R	0.79038
2	Three-Factor M-A-R	0.792477
3	Three-Factor M-A-R	0.781985
4	Three-Factor M-A-R	0.785258
5	Three-Factor M-A-R	0.777769
