# Supplementary material for: MARS an improved de novo peptide candidate selection method for non-canonical antigen target discovery in cancer
Source: Nat Commun. 2024 Jan 22;15:661. doi: 10.1038/s41467-023-44460-z (PMC10803737; doi:10.1038/s41467-023-44460-z)
Supplement: Supplementary file 7 — Source Data [file 41467_2023_44460_MOESM7_ESM.zip › source_data_file_figure_2A.xlsx]

## Sheet: in
Method	HLA	F-Rank
ALC	HLA-A01:01	0.01043
MARS	HLA-A01:01	0.01332
ALC	HLA-A02:01	0.03147
MARS	HLA-A02:01	0.02153
ALC	HLA-A02:02	0.02766
MARS	HLA-A02:02	0.01216
ALC	HLA-A02:03	0.03695
MARS	HLA-A02:03	0.01764
ALC	HLA-A02:04	0.03331
MARS	HLA-A02:04	0.01343
ALC	HLA-A02:05	0.03286
MARS	HLA-A02:05	0.01535
ALC	HLA-A02:06	0.03234
MARS	HLA-A02:06	0.021
ALC	HLA-A02:07	0.02701
MARS	HLA-A02:07	0.01629
ALC	HLA-A02:11	0.02868
MARS	HLA-A02:11	0.0132
ALC	HLA-A03:01	0.02676
MARS	HLA-A03:01	0.01456
ALC	HLA-A11:01	0.02236
MARS	HLA-A11:01	0.01147
ALC	HLA-A11:02	0.02426
MARS	HLA-A11:02	0.01225
ALC	HLA-A23:01	0.02394
MARS	HLA-A23:01	0.01054
ALC	HLA-A24:02	0.01874
MARS	HLA-A24:02	0.01386
ALC	HLA-A24:06	0.03183
MARS	HLA-A24:06	0.02555
ALC	HLA-A24:07	0.01885
MARS	HLA-A24:07	0.00955
ALC	HLA-A24:13	0.01603
MARS	HLA-A24:13	0.00824
ALC	HLA-A25:01	0.02897
MARS	HLA-A25:01	0.01393
ALC	HLA-A26:01	0.02533
MARS	HLA-A26:01	0.00996
ALC	HLA-A26:08	0.02861
MARS	HLA-A26:08	0.00836
ALC	HLA-A29:02	0.02061
MARS	HLA-A29:02	0.01684
ALC	HLA-A30:01	0.03926
MARS	HLA-A30:01	0.0225
ALC	HLA-A30:02	0.02041
MARS	HLA-A30:02	0.01036
ALC	HLA-A31:01	0.01682
MARS	HLA-A31:01	0.01234
ALC	HLA-A32:01	0.03699
MARS	HLA-A32:01	0.01831
ALC	HLA-A33:01	0.01804
MARS	HLA-A33:01	0.01289
ALC	HLA-A33:03	0.02263
MARS	HLA-A33:03	0.0058
ALC	HLA-A34:01	0.02244
MARS	HLA-A34:01	0.01613
ALC	HLA-A34:02	0.02332
MARS	HLA-A34:02	0.01373
ALC	HLA-A36:01	0.01176
MARS	HLA-A36:01	0.01063
ALC	HLA-A66:01	0.01595
MARS	HLA-A66:01	0.01208
ALC	HLA-A68:01	0.01776
MARS	HLA-A68:01	0.01377
ALC	HLA-A68:02	0.0275
MARS	HLA-A68:02	0.01575
ALC	HLA-A69:01	0.04243
MARS	HLA-A69:01	0.03272
ALC	HLA-A74:01	0.02359
MARS	HLA-A74:01	0.01277
ALC	HLA-B07:02	0.02452
MARS	HLA-B07:02	0.01923
ALC	HLA-B07:04	0.02454
MARS	HLA-B07:04	0.01767
ALC	HLA-B08:01	0.02165
MARS	HLA-B08:01	0.0148
ALC	HLA-B13:01	0.0471
MARS	HLA-B13:01	0.01726
ALC	HLA-B13:02	0.04421
MARS	HLA-B13:02	0.01376
ALC	HLA-B14:02	0.04147
MARS	HLA-B14:02	0.02205
ALC	HLA-B15:01	0.03444
MARS	HLA-B15:01	0.01606
ALC	HLA-B15:02	0.01972
MARS	HLA-B15:02	0.01542
ALC	HLA-B15:03	0.04948
MARS	HLA-B15:03	0.01958
ALC	HLA-B15:10	0.02996
MARS	HLA-B15:10	0.02567
ALC	HLA-B15:11	0.00457
MARS	HLA-B15:11	0.00352
ALC	HLA-B15:17	0.01874
MARS	HLA-B15:17	0.01465
ALC	HLA-B18:01	0.01957
MARS	HLA-B18:01	0.0095
ALC	HLA-B18:03	0.02864
MARS	HLA-B18:03	0.02327
ALC	HLA-B27:01	0.07284
MARS	HLA-B27:01	0.02495
ALC	HLA-B27:02	0.08498
MARS	HLA-B27:02	0.02314
ALC	HLA-B27:03	0.0739
MARS	HLA-B27:03	0.0178
ALC	HLA-B27:04	0.08785
MARS	HLA-B27:04	0.02685
ALC	HLA-B27:05	0.0621
MARS	HLA-B27:05	0.02625
ALC	HLA-B27:06	0.07059
MARS	HLA-B27:06	0.02541
ALC	HLA-B27:07	0.07755
MARS	HLA-B27:07	0.02581
ALC	HLA-B27:08	0.0769
MARS	HLA-B27:08	0.02171
ALC	HLA-B27:09	0.06397
MARS	HLA-B27:09	0.02193
ALC	HLA-B35:01	0.01257
MARS	HLA-B35:01	0.01263
ALC	HLA-B35:03	0.01669
MARS	HLA-B35:03	0.01553
ALC	HLA-B35:07	0.01252
MARS	HLA-B35:07	0.01249
ALC	HLA-B35:08	0.01184
MARS	HLA-B35:08	0.01254
ALC	HLA-B37:01	0.02513
MARS	HLA-B37:01	0.01364
ALC	HLA-B38:01	0.03015
MARS	HLA-B38:01	0.01972
ALC	HLA-B38:02	0.03091
MARS	HLA-B38:02	0.02051
ALC	HLA-B39:01	0.03298
MARS	HLA-B39:01	0.01693
ALC	HLA-B39:24	0.02887
MARS	HLA-B39:24	0.01707
ALC	HLA-B40:01	0.03224
MARS	HLA-B40:01	0.01008
ALC	HLA-B40:02	0.03291
MARS	HLA-B40:02	0.01196
ALC	HLA-B40:06	0.03573
MARS	HLA-B40:06	0.01471
ALC	HLA-B41:01	0.05005
MARS	HLA-B41:01	0.01886
ALC	HLA-B41:03	0.068
MARS	HLA-B41:03	0.03331
ALC	HLA-B42:01	0.02641
MARS	HLA-B42:01	0.01758
ALC	HLA-B44:02	0.01943
MARS	HLA-B44:02	0.00877
ALC	HLA-B44:03	0.02027
MARS	HLA-B44:03	0.00892
ALC	HLA-B44:09	0.02165
MARS	HLA-B44:09	0.01769
ALC	HLA-B44:27	0.01024
MARS	HLA-B44:27	0.00318
ALC	HLA-B44:28	0.02446
MARS	HLA-B44:28	0.00917
ALC	HLA-B45:01	0.02916
MARS	HLA-B45:01	0.00737
ALC	HLA-B46:01	0.02263
MARS	HLA-B46:01	0.01887
ALC	HLA-B49:01	0.04144
MARS	HLA-B49:01	0.01595
ALC	HLA-B50:01	0.03993
MARS	HLA-B50:01	0.01664
ALC	HLA-B51:01	0.01834
MARS	HLA-B51:01	0.01771
ALC	HLA-B51:08	0.02136
MARS	HLA-B51:08	0.01556
ALC	HLA-B52:01	0.04528
MARS	HLA-B52:01	0.02436
ALC	HLA-B53:01	0.01141
MARS	HLA-B53:01	0.01143
ALC	HLA-B54:01	0.00664
MARS	HLA-B54:01	0.005
ALC	HLA-B55:01	0.04237
MARS	HLA-B55:01	0.02373
ALC	HLA-B55:02	0.02837
MARS	HLA-B55:02	0.0175
ALC	HLA-B56:01	0.03112
MARS	HLA-B56:01	0.01734
ALC	HLA-B57:01	0.01872
MARS	HLA-B57:01	0.01912
ALC	HLA-B57:03	0.02369
MARS	HLA-B57:03	0.01951
ALC	HLA-B58:01	0.01962
MARS	HLA-B58:01	0.0195
ALC	HLA-B58:02	0.02362
MARS	HLA-B58:02	0.0088
ALC	HLA-C01:02	0.01445
MARS	HLA-C01:02	0.01473
ALC	HLA-C02:02	0.01918
MARS	HLA-C02:02	0.01282
ALC	HLA-C03:02	0.01708
MARS	HLA-C03:02	0.01593
ALC	HLA-C03:03	0.01234
MARS	HLA-C03:03	0.0136
ALC	HLA-C03:04	0.01519
MARS	HLA-C03:04	0.01692
ALC	HLA-C04:01	0.01281
MARS	HLA-C04:01	0.0106
ALC	HLA-C04:03	0.00958
MARS	HLA-C04:03	0.0087
ALC	HLA-C05:01	0.01854
MARS	HLA-C05:01	0.01428
ALC	HLA-C06:02	0.04239
MARS	HLA-C06:02	0.02381
ALC	HLA-C07:01	0.03886
MARS	HLA-C07:01	0.02568
ALC	HLA-C07:02	0.03869
MARS	HLA-C07:02	0.02511
ALC	HLA-C07:04	0.02319
MARS	HLA-C07:04	0.02257
ALC	HLA-C07:06	0.08401
MARS	HLA-C07:06	0.0379
ALC	HLA-C08:01	0.01502
MARS	HLA-C08:01	0.01326
ALC	HLA-C08:02	0.01928
MARS	HLA-C08:02	0.0134
ALC	HLA-C12:02	0.0209
MARS	HLA-C12:02	0.02662
ALC	HLA-C12:03	0.01877
MARS	HLA-C12:03	0.01263
ALC	HLA-C14:02	0.014
MARS	HLA-C14:02	0.01704
ALC	HLA-C14:03	0.01575
MARS	HLA-C14:03	0.01907
ALC	HLA-C15:02	0.02021
MARS	HLA-C15:02	0.0124
ALC	HLA-C16:01	0.01455
MARS	HLA-C16:01	0.01359
ALC	HLA-C17:01	0.01347
MARS	HLA-C17:01	0.01264
