# Supplementary material for: MARS an improved de novo peptide candidate selection method for non-canonical antigen target discovery in cancer
Source: Nat Commun. 2024 Jan 22;15:661. doi: 10.1038/s41467-023-44460-z (PMC10803737; doi:10.1038/s41467-023-44460-z)
Supplement: Supplementary file 7 — Source Data [file 41467_2023_44460_MOESM7_ESM.zip › source_data_file_figure_2C.xlsx]

## Sheet: in
Number of MARS Unique Peptides	HLA Class	HLA Alleles
29	HLA-A	HLA-A01:01
424	HLA-A	HLA-A02:01
62	HLA-A	HLA-A02:02
53	HLA-A	HLA-A02:03
81	HLA-A	HLA-A02:04
58	HLA-A	HLA-A02:05
45	HLA-A	HLA-A02:06
35	HLA-A	HLA-A02:07
64	HLA-A	HLA-A02:11
140	HLA-A	HLA-A03:01
139	HLA-A	HLA-A11:01
80	HLA-A	HLA-A11:02
46	HLA-A	HLA-A23:01
72	HLA-A	HLA-A24:02
3	HLA-A	HLA-A24:06
19	HLA-A	HLA-A24:07
5	HLA-A	HLA-A24:13
46	HLA-A	HLA-A25:01
36	HLA-A	HLA-A26:01
9	HLA-A	HLA-A26:08
31	HLA-A	HLA-A29:02
21	HLA-A	HLA-A30:01
10	HLA-A	HLA-A30:02
22	HLA-A	HLA-A31:01
34	HLA-A	HLA-A32:01
3	HLA-A	HLA-A33:01
7	HLA-A	HLA-A33:03
7	HLA-A	HLA-A34:01
17	HLA-A	HLA-A34:02
7	HLA-A	HLA-A36:01
5	HLA-A	HLA-A66:01
10	HLA-A	HLA-A68:01
11	HLA-A	HLA-A68:02
5	HLA-A	HLA-A69:01
25	HLA-A	HLA-A74:01
136	HLA-B	HLA-B07:02
15	HLA-B	HLA-B07:04
48	HLA-B	HLA-B08:01
21	HLA-B	HLA-B13:01
44	HLA-B	HLA-B13:02
9	HLA-B	HLA-B14:02
73	HLA-B	HLA-B15:01
9	HLA-B	HLA-B15:02
22	HLA-B	HLA-B15:03
1	HLA-B	HLA-B15:10
1	HLA-B	HLA-B15:11
6	HLA-B	HLA-B15:17
63	HLA-B	HLA-B18:01
4	HLA-B	HLA-B18:03
152	HLA-B	HLA-B27:01
114	HLA-B	HLA-B27:02
64	HLA-B	HLA-B27:03
64	HLA-B	HLA-B27:04
372	HLA-B	HLA-B27:05
39	HLA-B	HLA-B27:06
80	HLA-B	HLA-B27:07
76	HLA-B	HLA-B27:08
123	HLA-B	HLA-B27:09
15	HLA-B	HLA-B35:01
9	HLA-B	HLA-B35:03
12	HLA-B	HLA-B35:07
2	HLA-B	HLA-B35:08
5	HLA-B	HLA-B37:01
6	HLA-B	HLA-B38:01
6	HLA-B	HLA-B38:02
14	HLA-B	HLA-B39:01
4	HLA-B	HLA-B39:24
175	HLA-B	HLA-B40:01
263	HLA-B	HLA-B40:02
27	HLA-B	HLA-B40:06
21	HLA-B	HLA-B41:01
2	HLA-B	HLA-B41:03
36	HLA-B	HLA-B42:01
144	HLA-B	HLA-B44:02
195	HLA-B	HLA-B44:03
3	HLA-B	HLA-B44:09
2	HLA-B	HLA-B44:27
2	HLA-B	HLA-B44:28
30	HLA-B	HLA-B45:01
11	HLA-B	HLA-B46:01
65	HLA-B	HLA-B49:01
20	HLA-B	HLA-B50:01
19	HLA-B	HLA-B51:01
3	HLA-B	HLA-B51:08
9	HLA-B	HLA-B52:01
6	HLA-B	HLA-B53:01
4	HLA-B	HLA-B54:01
8	HLA-B	HLA-B55:01
4	HLA-B	HLA-B55:02
6	HLA-B	HLA-B56:01
14	HLA-B	HLA-B57:01
11	HLA-B	HLA-B57:03
14	HLA-B	HLA-B58:01
2	HLA-B	HLA-B58:02
3	HLA-C	HLA-C01:02
11	HLA-C	HLA-C02:02
5	HLA-C	HLA-C03:02
11	HLA-C	HLA-C03:03
14	HLA-C	HLA-C03:04
15	HLA-C	HLA-C04:01
4	HLA-C	HLA-C04:03
21	HLA-C	HLA-C05:01
26	HLA-C	HLA-C06:02
13	HLA-C	HLA-C07:01
18	HLA-C	HLA-C07:02
11	HLA-C	HLA-C07:04
0	HLA-C	HLA-C07:06
10	HLA-C	HLA-C08:01
9	HLA-C	HLA-C08:02
23	HLA-C	HLA-C12:02
11	HLA-C	HLA-C12:03
5	HLA-C	HLA-C14:02
3	HLA-C	HLA-C14:03
9	HLA-C	HLA-C15:02
8	HLA-C	HLA-C16:01
2	HLA-C	HLA-C17:01
