# Supplementary material for: MARS an improved de novo peptide candidate selection method for non-canonical antigen target discovery in cancer
Source: Nat Commun. 2024 Jan 22;15:661. doi: 10.1038/s41467-023-44460-z (PMC10803737; doi:10.1038/s41467-023-44460-z)
Supplement: Supplementary file 7 — Source Data [file 41467_2023_44460_MOESM7_ESM.zip › source_data_file_figure_2D.xlsx]

## Sheet: in
Method	HLA	FSR
ALC	HLA-A01:01	0.93665
MARS	HLA-A01:01	0.91015
ALC	HLA-A02:01	0.82689
MARS	HLA-A02:01	0.90342
ALC	HLA-A02:02	0.85325
MARS	HLA-A02:02	0.93041
ALC	HLA-A02:03	0.83585
MARS	HLA-A02:03	0.90566
ALC	HLA-A02:04	0.81777
MARS	HLA-A02:04	0.9262
ALC	HLA-A02:05	0.82107
MARS	HLA-A02:05	0.91849
ALC	HLA-A02:06	0.82983
MARS	HLA-A02:06	0.90546
ALC	HLA-A02:07	0.88068
MARS	HLA-A02:07	0.92614
ALC	HLA-A02:11	0.82788
MARS	HLA-A02:11	0.92083
ALC	HLA-A03:01	0.85268
MARS	HLA-A03:01	0.91511
ALC	HLA-A11:01	0.86713
MARS	HLA-A11:01	0.92254
ALC	HLA-A11:02	0.86607
MARS	HLA-A11:02	0.92956
ALC	HLA-A23:01	0.86898
MARS	HLA-A23:01	0.91717
ALC	HLA-A24:02	0.89965
MARS	HLA-A24:02	0.91649
ALC	HLA-A24:06	0.86022
MARS	HLA-A24:06	0.86022
ALC	HLA-A24:07	0.88235
MARS	HLA-A24:07	0.92879
ALC	HLA-A24:13	0.89655
MARS	HLA-A24:13	0.91954
ALC	HLA-A25:01	0.8058
MARS	HLA-A25:01	0.89275
ALC	HLA-A26:01	0.82528
MARS	HLA-A26:01	0.91078
ALC	HLA-A26:08	0.78431
MARS	HLA-A26:08	0.92157
ALC	HLA-A29:02	0.89939
MARS	HLA-A29:02	0.90667
ALC	HLA-A30:01	0.80288
MARS	HLA-A30:01	0.86058
ALC	HLA-A30:02	0.88764
MARS	HLA-A30:02	0.92135
ALC	HLA-A31:01	0.87023
MARS	HLA-A31:01	0.93511
ALC	HLA-A32:01	0.84428
MARS	HLA-A32:01	0.91241
ALC	HLA-A33:01	0.93056
MARS	HLA-A33:01	0.95833
ALC	HLA-A33:03	0.89583
MARS	HLA-A33:03	0.96875
ALC	HLA-A34:01	0.87805
MARS	HLA-A34:01	0.92683
ALC	HLA-A34:02	0.90746
MARS	HLA-A34:02	0.94627
ALC	HLA-A36:01	0.95143
MARS	HLA-A36:01	0.94571
ALC	HLA-A66:01	0.89908
MARS	HLA-A66:01	0.92661
ALC	HLA-A68:01	0.92558
MARS	HLA-A68:01	0.94419
ALC	HLA-A68:02	0.83636
MARS	HLA-A68:02	0.91818
ALC	HLA-A69:01	0.81081
MARS	HLA-A69:01	0.86486
ALC	HLA-A74:01	0.83396
MARS	HLA-A74:01	0.90566
ALC	HLA-B07:02	0.87704
MARS	HLA-B07:02	0.88679
ALC	HLA-B07:04	0.88009
MARS	HLA-B07:04	0.88462
ALC	HLA-B08:01	0.88869
MARS	HLA-B08:01	0.90876
ALC	HLA-B13:01	0.82143
MARS	HLA-B13:01	0.89732
ALC	HLA-B13:02	0.79371
MARS	HLA-B13:02	0.92308
ALC	HLA-B14:02	0.86755
MARS	HLA-B14:02	0.92053
ALC	HLA-B15:01	0.84379
MARS	HLA-B15:01	0.91513
ALC	HLA-B15:02	0.92203
MARS	HLA-B15:02	0.91186
ALC	HLA-B15:03	0.80412
MARS	HLA-B15:03	0.89691
ALC	HLA-B15:10	0.92683
MARS	HLA-B15:10	0.89634
ALC	HLA-B15:11	0.96364
MARS	HLA-B15:11	0.98182
ALC	HLA-B15:17	0.888
MARS	HLA-B15:17	0.928
ALC	HLA-B18:01	0.88127
MARS	HLA-B18:01	0.93513
ALC	HLA-B18:03	0.88608
MARS	HLA-B18:03	0.89873
ALC	HLA-B27:01	0.63729
MARS	HLA-B27:01	0.8661
ALC	HLA-B27:02	0.63109
MARS	HLA-B27:02	0.86311
ALC	HLA-B27:03	0.68683
MARS	HLA-B27:03	0.89324
ALC	HLA-B27:04	0.62162
MARS	HLA-B27:04	0.83784
ALC	HLA-B27:05	0.68974
MARS	HLA-B27:05	0.87038
ALC	HLA-B27:06	0.70244
MARS	HLA-B27:06	0.86829
ALC	HLA-B27:07	0.66667
MARS	HLA-B27:07	0.88095
ALC	HLA-B27:08	0.65839
MARS	HLA-B27:08	0.87578
ALC	HLA-B27:09	0.71603
MARS	HLA-B27:09	0.87786
ALC	HLA-B35:01	0.93386
MARS	HLA-B35:01	0.92913
ALC	HLA-B35:03	0.92043
MARS	HLA-B35:03	0.90968
ALC	HLA-B35:07	0.92291
MARS	HLA-B35:07	0.91221
ALC	HLA-B35:08	0.94203
MARS	HLA-B35:08	0.93478
ALC	HLA-B37:01	0.94479
MARS	HLA-B37:01	0.95092
ALC	HLA-B38:01	0.90148
MARS	HLA-B38:01	0.92118
ALC	HLA-B38:02	0.9
MARS	HLA-B38:02	0.90476
ALC	HLA-B39:01	0.90164
MARS	HLA-B39:01	0.93443
ALC	HLA-B39:24	0.84314
MARS	HLA-B39:24	0.92157
ALC	HLA-B40:01	0.82443
MARS	HLA-B40:01	0.9466
ALC	HLA-B40:02	0.82765
MARS	HLA-B40:02	0.93327
ALC	HLA-B40:06	0.79227
MARS	HLA-B40:06	0.90821
ALC	HLA-B41:01	0.79545
MARS	HLA-B41:01	0.90909
ALC	HLA-B41:03	0.7
MARS	HLA-B41:03	0.8
ALC	HLA-B42:01	0.88117
MARS	HLA-B42:01	0.89686
ALC	HLA-B44:02	0.88889
MARS	HLA-B44:02	0.93709
ALC	HLA-B44:03	0.8838
MARS	HLA-B44:03	0.93727
ALC	HLA-B44:09	0.88136
MARS	HLA-B44:09	0.89831
ALC	HLA-B44:27	0.97479
MARS	HLA-B44:27	0.9916
ALC	HLA-B44:28	0.89655
MARS	HLA-B44:28	0.91379
ALC	HLA-B45:01	0.83688
MARS	HLA-B45:01	0.92908
ALC	HLA-B46:01	0.88626
MARS	HLA-B46:01	0.891
ALC	HLA-B49:01	0.80178
MARS	HLA-B49:01	0.94209
ALC	HLA-B50:01	0.80851
MARS	HLA-B50:01	0.90426
ALC	HLA-B51:01	0.88478
MARS	HLA-B51:01	0.88478
ALC	HLA-B51:08	0.88462
MARS	HLA-B51:08	0.94231
ALC	HLA-B52:01	0.78947
MARS	HLA-B52:01	0.86842
ALC	HLA-B53:01	0.94395
MARS	HLA-B53:01	0.9233
ALC	HLA-B54:01	0.93103
MARS	HLA-B54:01	0.94828
ALC	HLA-B55:01	0.83333
MARS	HLA-B55:01	0.84028
ALC	HLA-B55:02	0.89381
MARS	HLA-B55:02	0.88496
ALC	HLA-B56:01	0.86429
MARS	HLA-B56:01	0.86429
ALC	HLA-B57:01	0.90271
MARS	HLA-B57:01	0.88688
ALC	HLA-B57:03	0.89844
MARS	HLA-B57:03	0.89844
ALC	HLA-B58:01	0.87611
MARS	HLA-B58:01	0.90708
ALC	HLA-B58:02	0.89286
MARS	HLA-B58:02	0.92857
ALC	HLA-C01:02	0.9375
MARS	HLA-C01:02	0.90625
ALC	HLA-C02:02	0.8997
MARS	HLA-C02:02	0.8997
ALC	HLA-C03:02	0.91333
MARS	HLA-C03:02	0.9
ALC	HLA-C03:03	0.91317
MARS	HLA-C03:03	0.9012
ALC	HLA-C03:04	0.91049
MARS	HLA-C03:04	0.90281
ALC	HLA-C04:01	0.93033
MARS	HLA-C04:01	0.93238
ALC	HLA-C04:03	0.92248
MARS	HLA-C04:03	0.93023
ALC	HLA-C05:01	0.91077
MARS	HLA-C05:01	0.91246
ALC	HLA-C06:02	0.83274
MARS	HLA-C06:02	0.88612
ALC	HLA-C07:01	0.81132
MARS	HLA-C07:01	0.86164
ALC	HLA-C07:02	0.86378
MARS	HLA-C07:02	0.89164
ALC	HLA-C07:04	0.90948
MARS	HLA-C07:04	0.88793
ALC	HLA-C07:06	0.70588
MARS	HLA-C07:06	0.70588
ALC	HLA-C08:01	0.90659
MARS	HLA-C08:01	0.91209
ALC	HLA-C08:02	0.91481
MARS	HLA-C08:02	0.91481
ALC	HLA-C12:02	0.90377
MARS	HLA-C12:02	0.85826
ALC	HLA-C12:03	0.91667
MARS	HLA-C12:03	0.90833
ALC	HLA-C14:02	0.8952
MARS	HLA-C14:02	0.89083
ALC	HLA-C14:03	0.90821
MARS	HLA-C14:03	0.89372
ALC	HLA-C15:02	0.90196
MARS	HLA-C15:02	0.91373
ALC	HLA-C16:01	0.94962
MARS	HLA-C16:01	0.93451
ALC	HLA-C17:01	0.93636
MARS	HLA-C17:01	0.91818
