# Supplementary material for: MARS an improved de novo peptide candidate selection method for non-canonical antigen target discovery in cancer
Source: Nat Commun. 2024 Jan 22;15:661. doi: 10.1038/s41467-023-44460-z (PMC10803737; doi:10.1038/s41467-023-44460-z)
Supplement: Supplementary file 7 — Source Data [file 41467_2023_44460_MOESM7_ESM.zip › source_data_file_figure_2F.xlsx]

## Sheet: in
HLA	Total Unique Peptides	Non-Discoverable Peptides	Percentage	HLA-B27 / Other Types
HLA-A01:01	35936	80	0.00223	Other Types
HLA-A02:01	77963	319	0.00409	Other Types
HLA-A02:02	15202	69	0.00454	Other Types
HLA-A02:03	11957	59	0.00493	Other Types
HLA-A02:04	15159	68	0.00449	Other Types
HLA-A02:05	11668	45	0.00386	Other Types
HLA-A02:06	10494	42	0.004	Other Types
HLA-A02:07	11983	45	0.00376	Other Types
HLA-A02:11	13895	60	0.00432	Other Types
HLA-A03:01	40905	140	0.00342	Other Types
HLA-A11:01	47143	148	0.00314	Other Types
HLA-A11:02	26595	78	0.00293	Other Types
HLA-A23:01	13823	37	0.00268	Other Types
HLA-A24:02	30398	76	0.0025	Other Types
HLA-A24:06	2118	7	0.00331	Other Types
HLA-A24:07	6720	11	0.00164	Other Types
HLA-A24:13	2122	5	0.00236	Other Types
HLA-A25:01	7787	20	0.00257	Other Types
HLA-A26:01	6275	10	0.00159	Other Types
HLA-A26:08	1268	2	0.00158	Other Types
HLA-A29:02	19410	41	0.00211	Other Types
HLA-A30:01	4990	28	0.00561	Other Types
HLA-A30:02	3919	12	0.00306	Other Types
HLA-A31:01	6173	16	0.00259	Other Types
HLA-A32:01	7238	29	0.00401	Other Types
HLA-A33:01	1654	3	0.00181	Other Types
HLA-A33:03	2126	4	0.00188	Other Types
HLA-A34:01	2173	3	0.00138	Other Types
HLA-A34:02	8765	17	0.00194	Other Types
HLA-A36:01	8015	33	0.00412	Other Types
HLA-A66:01	2642	2	0.00076	Other Types
HLA-A68:01	5786	15	0.00259	Other Types
HLA-A68:02	2543	13	0.00511	Other Types
HLA-A74:01	6201	24	0.00387	Other Types
HLA-B07:02	67953	213	0.00313	Other Types
HLA-B07:04	10427	17	0.00163	Other Types
HLA-B08:01	23772	50	0.0021	Other Types
HLA-B13:01	4398	21	0.00477	Other Types
HLA-B13:02	5914	36	0.00609	Other Types
HLA-B14:02	3011	13	0.00432	Other Types
HLA-B15:01	16182	67	0.00414	Other Types
HLA-B15:02	7171	12	0.00167	Other Types
HLA-B15:03	3564	23	0.00645	Other Types
HLA-B15:10	3005	10	0.00333	Other Types
HLA-B15:11	1349	1	0.00074	Other Types
HLA-B15:17	2506	8	0.00319	Other Types
HLA-B18:01	18717	42	0.00224	Other Types
HLA-B18:03	1481	7	0.00473	Other Types
HLA-B27:01	12832	142	0.01107	HLA-B27
HLA-B27:02	8013	99	0.01235	HLA-B27
HLA-B27:03	6038	63	0.01043	HLA-B27
HLA-B27:04	4904	62	0.01264	HLA-B27
HLA-B27:05	36386	355	0.00976	HLA-B27
HLA-B27:06	4004	52	0.01299	HLA-B27
HLA-B27:07	6819	96	0.01408	HLA-B27
HLA-B27:08	6482	81	0.0125	HLA-B27
HLA-B27:09	13720	149	0.01086	HLA-B27
HLA-B35:01	14063	21	0.00149	Other Types
HLA-B35:03	10658	18	0.00169	Other Types
HLA-B35:07	10403	20	0.00192	Other Types
HLA-B35:08	3130	8	0.00256	Other Types
HLA-B37:01	3380	6	0.00178	Other Types
HLA-B38:01	3888	22	0.00566	Other Types
HLA-B38:02	3795	18	0.00474	Other Types
HLA-B39:01	4059	23	0.00567	Other Types
HLA-B39:24	778	1	0.00129	Other Types
HLA-B40:01	27553	93	0.00338	Other Types
HLA-B40:02	48176	162	0.00336	Other Types
HLA-B40:06	4369	16	0.00366	Other Types
HLA-B41:01	3522	13	0.00369	Other Types
HLA-B41:03	522	2	0.00383	Other Types
HLA-B42:01	19908	41	0.00206	Other Types
HLA-B44:02	52214	139	0.00266	Other Types
HLA-B44:03	63770	166	0.0026	Other Types
HLA-B44:09	1804	7	0.00388	Other Types
HLA-B44:27	4081	8	0.00196	Other Types
HLA-B44:28	1897	9	0.00474	Other Types
HLA-B45:01	5722	15	0.00262	Other Types
HLA-B46:01	4495	7	0.00156	Other Types
HLA-B49:01	10186	30	0.00295	Other Types
HLA-B50:01	4133	16	0.00387	Other Types
HLA-B51:01	10050	20	0.00199	Other Types
HLA-B51:08	1151	1	0.00087	Other Types
HLA-B52:01	1390	3	0.00216	Other Types
HLA-B53:01	7995	14	0.00175	Other Types
HLA-B54:01	1335	4	0.003	Other Types
HLA-B55:01	2784	7	0.00251	Other Types
HLA-B55:02	2203	10	0.00454	Other Types
HLA-B56:01	2609	9	0.00345	Other Types
HLA-B57:01	9558	23	0.00241	Other Types
HLA-B57:03	5303	19	0.00358	Other Types
HLA-B58:01	4700	13	0.00277	Other Types
HLA-B58:02	1057	2	0.00189	Other Types
HLA-C01:02	1449	4	0.00276	Other Types
HLA-C02:02	7199	16	0.00222	Other Types
HLA-C03:02	3335	3	0.0009	Other Types
HLA-C03:03	7575	12	0.00158	Other Types
HLA-C03:04	8739	11	0.00126	Other Types
HLA-C04:01	11539	20	0.00173	Other Types
HLA-C04:03	3240	10	0.00309	Other Types
HLA-C05:01	13204	45	0.00341	Other Types
HLA-C06:02	6017	23	0.00382	Other Types
HLA-C07:01	2683	16	0.00596	Other Types
HLA-C07:02	6467	32	0.00495	Other Types
HLA-C07:04	5323	10	0.00188	Other Types
HLA-C07:06	306	1	0.00327	Other Types
HLA-C08:01	3855	11	0.00285	Other Types
HLA-C08:02	5821	15	0.00258	Other Types
HLA-C12:02	17557	41	0.00234	Other Types
HLA-C12:03	7990	13	0.00163	Other Types
HLA-C14:02	4744	8	0.00169	Other Types
HLA-C14:03	4402	9	0.00204	Other Types
HLA-C15:02	5438	19	0.00349	Other Types
HLA-C16:01	8916	14	0.00157	Other Types
HLA-C17:01	2633	6	0.00228	Other Types
