# Supplementary material for: MARS an improved de novo peptide candidate selection method for non-canonical antigen target discovery in cancer
Source: Nat Commun. 2024 Jan 22;15:661. doi: 10.1038/s41467-023-44460-z (PMC10803737; doi:10.1038/s41467-023-44460-z)
Supplement: Supplementary file 7 — Source Data [file 41467_2023_44460_MOESM7_ESM.zip › source_data_file_figure_3A.xlsx]

## Sheet: in
FDP	Recall	Method	Threshold
0	0.00271	ALC	99.6
0	0.00271	MARS	99.8303
0.08333	0.02981	ALC	99.0629
0.09091	0.0542	MARS	99.4532
0.11606	0.16529	MARS	99.0561
0.12421	0.25633	MARS	98.6366
0.13483	0.32356	MARS	98.192
0.1492	0.38505	MARS	97.719
0.1498	0.15668	ALC	97.2732
0.15153	0.28282	ALC	95.1266
0.15623	0.29955	ALC	94.3025
0.18949	0.32728	ALC	93.408
0.20456	0.43113	MARS	97.2133
0.20817	0.35622	ALC	92.429
0.22505	0.49563	MARS	96.6702
0.23083	0.54822	MARS	96.0832
0.24816	0.37286	ALC	91.3467
0.25435	0.61026	MARS	95.4443
0.27734	0.39756	ALC	90.1351
0.28927	0.63754	MARS	94.7429
0.29281	0.42738	ALC	88.7563
0.32113	0.45074	ALC	87.1527
0.32804	0.49168	ALC	85.2295
0.32994	0.66098	MARS	93.965
0.34568	0.68269	MARS	93.0908
0.36172	0.51893	ALC	82.8125
0.3676	0.70438	MARS	92.0917
0.39218	0.55016	ALC	79.5219
0.39525	0.71948	MARS	90.9238
0.42005	0.73084	MARS	89.5146
0.43252	0.5844	ALC	74.1966
0.43475	0.73529	MARS	87.73
0.44323	0.7318	MARS	85.275
0.44453	0.7316	MARS	0
0.44453	0.7316	MARS	81.2362
0.51032	0.64495	ALC	0
