# Supplementary material for: MARS an improved de novo peptide candidate selection method for non-canonical antigen target discovery in cancer
Source: Nat Commun. 2024 Jan 22;15:661. doi: 10.1038/s41467-023-44460-z (PMC10803737; doi:10.1038/s41467-023-44460-z)
Supplement: Supplementary file 7 — Source Data [file 41467_2023_44460_MOESM7_ESM.zip › source_data_file_figure_3F.xlsx]

## Sheet: in
Peptide	Length	MinRankAllele	MARS Score	MARS_Unique	Review	FDP
VYYHEIKLF	9	HLA-A*23:01	99.6114	F	TRUE	0
SRDELTRHY	9	HLA-C*07:01	97.0096	F	TRUE	0
LPASHLAVL	9	HLA-B*07:02	96.8232	F	TRUE	0
LQKRKITY	8	HLA-B*15:01	95.4532	F	TRUE	0
YEFWVKHAL	9	HLA-B*44:02	95.1806	T	FALSE	0.14286
IPSGGRQSL	9	HLA-B*07:02	94.9797	F	TRUE	0.14286
LYQDRTALF	9	HLA-A*23:01	94.7194	T	TRUE	0.14286
LYLSEFQF	8	HLA-A*23:01	94.7061	F	FALSE	0.22222
ELIEKRTVI	9	HLA-B*08:01	94.0698	F	TRUE	0.22222
LYISEQFF	8	HLA-A*23:01	93.8851	F	FALSE	0.25
FGLKREAVL	9	HLA-B*08:01	93.5059	T	TRUE	0.25
TAMAKVRL	8	HLA-B*08:01	93.4736	F	FALSE	0.25
LMIGKRIL	8	HLA-B*08:01	93.3916	F	TRUE	0.25
KYADSHFAL	9	HLA-C*14:02	93.3264	T	TRUE	0.25
NLISRVTTL	9	HLA-B*08:01	92.9797	F	TRUE	0.25
TPKKAPTL	8	HLA-B*08:01	92.9796	F	TRUE	0.25
KAREIRLSL	9	HLA-B*07:02	92.9345	F	FALSE	0.27273
TDGVEVRL	8	HLA-C*05:01	92.5623	F	FALSE	0.27273
APRPAAPLL	9	HLA-B*07:02	92.5249	T	TRUE	0.27273
AIDKPETVI	9	HLA-C*05:01	92.2066	F	TRUE	0.27273
LSKEAREAL	9	HLA-B*08:01	92.0154	T	TRUE	0.27273
SPRGPGPEL	9	HLA-B*07:02	91.9231	T	TRUE	0.27273
YSDSISSY	8	HLA-A*01:01	91.8024	T	FALSE	0.30435
ELQMRIRL	8	HLA-B*08:01	91.3565	F	FALSE	0.33333
LDMKRNRAL	9	HLA-B*08:01	91.3266	F	FALSE	0.36
SPRSPRGST	9	HLA-B*07:02	91.2119	F	FALSE	0.36364
SLKLREKM	8	HLA-B*08:01	90.9827	T	FALSE	0.36364
NSDLWHEY	8	HLA-A*01:01	90.8812	T	FALSE	0.36364
SPRGQVSSP	9	HLA-B*07:02	90.8628	F	TRUE	0.36364
TPRQALGI	8	HLA-B*07:02	90.6917	F	TRUE	0.36364
TNMETWLVY	9	HLA-A*01:01	90.6504	F	TRUE	0.36364
VVHGGMSIF	9	HLA-B*15:01	90.6112	F	TRUE	0.36364
TARPAAVL	8	HLA-C*12:03	90.5029	T	TRUE	0.36364
VYFTFQDL	8	HLA-C*14:02	90.471	T	FALSE	0.37143
HLLAGPKMLY	10	HLA-A*01:01	90.3276	T	TRUE	0.37143
ALLVRAREV	9	HLA-B*08:01	90.3153	T	FALSE	0.37838
APRLTVLL	8	HLA-B*07:02	90.1932	T	TRUE	0.37838
KYVPHAQL	8	HLA-C*14:02	90.1787	T	FALSE	0.38462
SFHPPVPQW	9	HLA-A*23:01	90.1505	F	TRUE	0.38462
APGGFVVL	8	HLA-B*07:02	90.1417	T	FALSE	0.4
LEVLLERYL	9	HLA-B*44:02	90.1162	F	FALSE	0.41463
HLLPALHLV	9	HLA-A*02:01	90.0982	F	FALSE	0.42857
GVRPAPPSL	9	HLA-B*07:02	89.9226	T	FALSE	0.44186
NLKTKRKM	8	HLA-B*08:01	89.9093	F	FALSE	0.45455
LPRLRPTGL	9	HLA-B*07:02	89.8065	F	FALSE	0.45652
PRRLLVAI	8	HLA-B*07:02	89.5757	F	TRUE	0.45652
NKGMKVAL	8	HLA-B*08:01	89.565	T	FALSE	0.45833
EGRELRGSF	9	HLA-B*08:01	89.4519	F	TRUE	0.45833
LLRPGGEKL	9	HLA-B*15:01	89.4514	F	FALSE	0.46
HPQKIQSI	8	HLA-B*07:02	89.4129	F	TRUE	0.46
TRAVLAPHKL	10	HLA-C*07:01	89.3495	T	FALSE	0.46296
SPQPLISI	8	HLA-B*07:02	89.3104	F	FALSE	0.46296
QQLLLNTY	8	HLA-B*15:01	89.3021	F	TRUE	0.46296
PQRPGPLL	8	HLA-B*07:02	89.1877	F	TRUE	0.46296
SIHVKRLI	8	HLA-B*08:01	89.176	F	FALSE	0.47273
TIYSSQEM	8	HLA-C*14:02	89.0661	F	FALSE	0.48214
KMDDTGLQL	9	HLA-C*05:01	89.0553	F	FALSE	0.49123
TFDLISSLY	9	HLA-A*01:01	88.841	F	FALSE	0.49153
ALKHASVHTV	10	HLA-A*02:01	88.8335	F	TRUE	0.49153
PSVLKLTL	8	HLA-B*07:02	88.7805	T	FALSE	0.5
LAKSRILSL	9	HLA-B*08:01	88.7782	T	FALSE	0.5082
PTPPRRLL	8	HLA-B*07:02	88.7364	T	FALSE	0.51613
KLLKLKTAL	9	HLA-A*02:01	88.702	T	FALSE	0.52381
LRAAPRQLL	9	HLA-C*14:02	88.6876	F	FALSE	0.5303
TPVRVSPLL	9	HLA-B*07:02	88.588	F	FALSE	0.5303
KQRPHLLL	8	HLA-B*15:01	88.4651	F	TRUE	0.5303
VTNPHMYL	8	HLA-C*12:03	88.38	T	FALSE	0.53731
ARNTKALATL	10	HLA-C*07:01	88.306	T	FALSE	0.54412
LAGKIQTF	8	HLA-C*12:03	88.1285	T	FALSE	0.55072
KALKAVSL	8	HLA-B*08:01	88.1119	F	FALSE	0.55714
PKEAGRQL	8	HLA-B*07:02	88.0985	F	FALSE	0.56
DPLVRQTL	8	HLA-B*08:01	87.978	T	FALSE	0.56
KLLKKYIDF	9	HLA-B*08:01	87.9499	F	TRUE	0.56
ASDYEHGECL	10	HLA-C*05:01	87.6354	T	FALSE	0.56
FAHVSVTPL	9	HLA-C*12:03	87.5837	T	TRUE	0.56
SPLLTVLCI	9	HLA-B*07:02	87.5667	F	FALSE	0.56579
YLDEPPQMY	9	HLA-A*01:01	87.3962	F	FALSE	0.57143
YTQSCATY	8	HLA-A*01:01	87.3731	T	FALSE	0.57692
KLAAVLVTM	9	HLA-A*02:01	87.3528	T	FALSE	0.58228
SPLLCLPSL	9	HLA-B*07:02	87.3413	F	FALSE	0.5875
IPFPRTLL	8	HLA-B*07:02	87.0495	T	FALSE	0.59259
TITEPSLQL	9	HLA-C*14:02	86.8823	F	FALSE	0.59756
LSDEILILSI	10	HLA-C*05:01	86.7635	T	FALSE	0.60241
ITNMLSRIL	9	HLA-C*12:03	86.6588	F	FALSE	0.60714
TSSHPWCSY	9	HLA-A*01:01	86.5485	F	FALSE	0.61176
TVDQRPVLL	9	HLA-A*01:01	86.5174	F	FALSE	0.61628
TKLPAHALL	9	HLA-C*07:01	86.4307	F	FALSE	0.62069
LLPPPSVL	8	HLA-C*14:02	85.4789	F	FALSE	0.625
ISQLNLFLY	9	HLA-A*01:01	85.4206	F	FALSE	0.62921
LSKKHTNL	8	HLA-C*12:03	85.4069	F	FALSE	0.63333
LFTNKTKI	8	HLA-C*14:02	85.3922	F	FALSE	0.63736
APLEGVEAL	9	HLA-B*07:02	85.1357	T	FALSE	0.6413
LPTTYLQL	8	HLA-B*07:02	84.8612	T	FALSE	0.64516
LSFILHPSL	9	HLA-C*12:03	84.829	T	FALSE	0.64894
ISLEKIESI	9	HLA-C*12:03	84.4886	F	FALSE	0.65263
SLLARPHAS	9	HLA-B*08:01	83.2557	F	FALSE	0.65625
LPDVLASL	8	HLA-B*07:02	82.4838	F	FALSE	0.65979
